# Supplementary material for: Fam96a is essential for the host control of Toxoplasma gondii infection by fine-tuning macrophage polarization via an iron-dependent mechanism
Source: PLoS Negl Trop Dis. 2024 May 7;18(5):e0012163. doi: 10.1371/journal.pntd.0012163 (PMC11101080; doi:10.1371/journal.pntd.0012163)
Supplement: S1 Table — (XLSX) [file pntd.0012163.s001.xlsx]

## Sheet: Sheet1
	Primer name	Primer sequence (5’- 3’)
	β-actin	F: TGAGAGGGAAATCGTGCGTGAC
		R: GCTCGTTGCCAATAGTGATGACC
	Il-1β	F: TGGCAACTGTTCCTG
		R: GGAAGCAGCCCTTCATCTTT
	Nos2	F: CCAAGCCCTCACCTACTTCC
		R: CTCTGAGGGCTGACACAAGG
	Tnf-α	F: CCACCACGCTCTTCTGTCTACTG
		R: GCCATAGAACTGATGAGAGG
	Arg-1	F: GTGGAAACTTGCATGGACAAC
		R: CCTGGCACATCGGGAATCTTT
	Il-6	F: TAGTCCTTCCTACCCCAATTTCC
		R: TTGGTCCTTAGCCACTCCTTC
	Il-10	F: GCTCTTACTGACTGGCATGAG
		R: CGCAGCTCTAGGAGCATGTG
	SAG1	F:GTCGTTCTTGCGATGTGG
		R:TTTGCCTGTTGGGTGAGTA
